# Supplementary material for: Fecal Metabolomics Reveals Distinct Profiles of Kidney Transplant Recipients and Healthy Controls
Source: Diagnostics (Basel). 2021 Apr 29;11(5):807. doi: 10.3390/diagnostics11050807 (PMC8145417; doi:10.3390/diagnostics11050807)
Supplement: Supplementary file 1 [file diagnostics-11-00807-s001.zip]

Archive with 1 entries (1 files):
- diagnostics-1158918-supplementary.pdf
